# Supplementary material for: Revision of the genus Neometopina (Hemiptera, Fulgoromorpha, Delphacidae) from China
Source: Zookeys. 2013 Jun 10;(307):97–104. doi: 10.3897/zookeys.307.4660 (PMC3689064; doi:10.3897/zookeys.307.4660)
Supplement: XML Treatment for Neometopina [file zookeys.307.4660-treatment1.xml]

<!DOCTYPE tp:taxon-treatment
  PUBLIC "-//TaxonX//DTD Taxonomic Treatment Publishing DTD v0 20100105//EN" "tax-treatment-NSO.dtd">
<tp:taxon-treatment xmlns:tp="http://www.plazi.org/taxpub"><tp:treatment-meta><mixed-citation publication-type="journal"><person-group><name><surname>Hou</surname><given-names>Xiao-hui</given-names></name><name><surname>Yang</surname><given-names>Lin</given-names></name><name><surname>Chen</surname><given-names>Xiang-sheng</given-names></name></person-group><article-title>Revision of the genus <italic>Neometopina</italic> (Hemiptera, Fulgoromorpha, Delphacidae) from China</article-title><source>Zookeys</source><day>10</day><month>6</month><year>2013</year><volume>2013</volume><issue>307</issue><fpage>97</fpage><lpage>104</lpage><pub-id pub-id-type="doi">10.3897/zookeys.307.4660</pub-id></mixed-citation></tp:treatment-meta><tp:nomenclature><tp:taxon-name>
                        <tp:taxon-name-part taxon-name-part-type="genus">Neometopina</tp:taxon-name-part>
                        <object-id xmlns:xlink="http://www.w3.org/1999/xlink" xlink:type="simple">http://species-id.net/wiki/Neometopina</object-id>
                    </tp:taxon-name><tp:taxon-authority>Yang &amp; Yang</tp:taxon-authority><tp:nomenclature-citation-list><tp:nomenclature-citation><tp:taxon-name>Neometopina</tp:taxon-name><comment> Yang &amp; Yang 1989: 301. Type species: <italic><tp:taxon-name>Neometopina penghuensis</tp:taxon-name></italic> Yang &amp; Yang, 1989, by original designation. </comment></tp:nomenclature-citation><tp:nomenclature-citation><tp:taxon-name>Laminatopina</tp:taxon-name><comment> Qin &amp; Zhang 2007: 168. Type species: <italic><tp:taxon-name>Laminatopina orientalis</tp:taxon-name></italic> Qin &amp; Zhang, 2007. Monotypic. syn. n. </comment></tp:nomenclature-citation></tp:nomenclature-citation-list></tp:nomenclature><tp:treatment-sec sec-type="Diagnosis"><title>Diagnosis.</title><p>Species of <italic><tp:taxon-name>Neometopina</tp:taxon-name></italic> are characterized by the large size (lengths ranging from 4.62–4.82mm in macropterous males), body slender; general color pale yellowish brown with narrow brown stripes on frons and postclypeus, vertex with outer area black, median carina and two sides of pro- and mesonotum whitish yellow; forewings without spot, rounded at apex; vertex longer medially than broad at base, acutely rounding into frons; median carina of frons forked at base; antennal cylindrical, extending to the level of frontoclypeal suture; lateral carinae of pronotum not attaining hind margin; male anal segment ring-like, caudoventral margin produced medially into a large spinose process; pygofer without medioventral process, diaphragm broad with a distinct plate-like process at each side of dorsal margin; phallus tubular with one strong process arising; suspensorium with dorsal part Y-shaped, ventral part ring-like; genital styles extremely long, distinctly narrowed subapically to acute apex.</p></tp:treatment-sec><tp:treatment-sec sec-type="Description"><title>Description.</title><p>Head including eyes narrower than pronotum. Vertex longer than broad at base, lateral carinae straight, submedian carinae not really uniting at apex, fastigium acutely rounded, Y-shaped carina with stem existence, basal compartment wider at base than greatest length. Frons longer in middle line than wide at widest part about 3:1, widest at apex or median, with median carina forked at base. Rostrum reaching to meso-trochanters or metacoxae. Antennae cylindrical, relatively long, basal segment longer than wide, shorter than second. Pronotum with lateral carinae not attaining hind margin. Spinal formula of hind leg 5-7-4. Post-tibial spur with about 20 teeth.</p><p>Male genitalia: Anal segment ring-like, apical margin produced medially into a large spinose process. Pygofer without medioventral process. Diaphragm broad, with <!--PageBreak-->dorsal margin produced at median and plate-like process at each side. Phallus simple with large process at base or median. Genital styles long, simple.</p></tp:treatment-sec><tp:treatment-sec sec-type="Host plant"><title>Host plant.</title><p>Unknown.</p></tp:treatment-sec><tp:treatment-sec sec-type="Distribution"><title>Distribution.</title><p>China (Taiwan, Guizhou, Hainan).</p></tp:treatment-sec><tp:treatment-sec sec-type="Discussion"><title>Discussion.</title><p>Members of this genus are superficially similar to species of the genus <italic><tp:taxon-name>Eumetopina</tp:taxon-name></italic> Breddin, but differs in having the following combination of characters: pygofer without medioventral process but with a plate-like process at each side of dorsal margin of diaphragm; shape of phallus and frons.</p><p><italic><tp:taxon-name>Laminatopina</tp:taxon-name></italic> Qin &amp; Zhang (2007) is a junior synonym of <italic><tp:taxon-name>Neometopina</tp:taxon-name></italic> Yang. Features purporting to separate the genera are not generic features, but only species-level differences. For example, the stem of Y-shaped carina weak or distinct, rostrum reaching to meso-trochanters or metacoxae, and the shape and process of phallus. Secondly, based on the examined specimens, the description of the genera <italic><tp:taxon-name>Neometopina</tp:taxon-name></italic> and <italic><tp:taxon-name>Laminatopina</tp:taxon-name></italic> have some question due to the observation angle. For example, specimens of <italic><tp:taxon-name>Neometopina</tp:taxon-name></italic> basal compartment wider at base than greatest length, male anal segment with median process not produced in ventral margins, suspensorium with the dorsal portion Y-shaped, diaphragm distinctly projected dorsomedially, the slender plate-like of diaphragm processes at each side, the specimens of <italic><tp:taxon-name>Laminatopina</tp:taxon-name></italic> male genital styles diverging.</p></tp:treatment-sec><tp:treatment-sec sec-type="Key to Species of Neometopina"><title>Key to Species of <italic><tp:taxon-name>Neometopina</tp:taxon-name></italic></title><table-wrap content-type="key" position="anchor" orientation="portrait"><table><tbody><tr><td rowspan="1" colspan="1">1</td><td rowspan="1" colspan="1">Anal segment with median spinose process acute and slightly turned right apically, with a small process in ventral margins each side, pygofer with slender and plate-like process at each side of dorsal margin of diaphragm, phallus with large process at dorsal median side, suspensorium with dorsal part Y-shaped and tubbiness</td><td rowspan="1" colspan="1"><italic><tp:taxon-name>Neometopina penghuensis</tp:taxon-name></italic> Yang</td></tr><tr><td rowspan="1" colspan="1">–</td><td rowspan="1" colspan="1">Anal segment with median spinose process bifurcated apically, pygofer with broad and plate-like process at each side of dorsal margin of diaphragm, phallus with large process at base, suspensorium with dorsal part Y-shaped and slightness</td><td rowspan="1" colspan="1"><italic><tp:taxon-name>Neometopina orientalis</tp:taxon-name></italic> (Qin &amp; Zhang) comb. n.</td></tr></tbody></table></table-wrap></tp:treatment-sec></tp:taxon-treatment>
