# Supplementary material for: Revision of the genus Neometopina (Hemiptera, Fulgoromorpha, Delphacidae) from China
Source: Zookeys. 2013 Jun 10;(307):97–104. doi: 10.3897/zookeys.307.4660 (PMC3689064; doi:10.3897/zookeys.307.4660)
Supplement: XML Treatment for Neometopina orientalis [file zookeys.307.4660-treatment2.xml]

<!DOCTYPE tp:taxon-treatment
  PUBLIC "-//TaxonX//DTD Taxonomic Treatment Publishing DTD v0 20100105//EN" "tax-treatment-NSO.dtd">
<tp:taxon-treatment xmlns:tp="http://www.plazi.org/taxpub"><tp:treatment-meta><mixed-citation publication-type="journal"><person-group><name><surname>Hou</surname><given-names>Xiao-hui</given-names></name><name><surname>Yang</surname><given-names>Lin</given-names></name><name><surname>Chen</surname><given-names>Xiang-sheng</given-names></name></person-group><article-title>Revision of the genus <italic>Neometopina</italic> (Hemiptera, Fulgoromorpha, Delphacidae) from China</article-title><source>Zookeys</source><day>10</day><month>6</month><year>2013</year><volume>2013</volume><issue>307</issue><fpage>97</fpage><lpage>104</lpage><pub-id pub-id-type="doi">10.3897/zookeys.307.4660</pub-id></mixed-citation></tp:treatment-meta><tp:nomenclature><tp:taxon-name>
                        <tp:taxon-name-part taxon-name-part-type="genus">Neometopina</tp:taxon-name-part>
                        <tp:taxon-name-part taxon-name-part-type="species">orientalis</tp:taxon-name-part>
                        <object-id xmlns:xlink="http://www.w3.org/1999/xlink" xlink:type="simple">http://species-id.net/wiki/Neometopina_orientalis</object-id>
                    </tp:taxon-name><tp:taxon-authority>(Qin &amp; Zhang, 2007)</tp:taxon-authority><tp:taxon-status xmlns:xlink="http://www.w3.org/1999/xlink" xlink:type="simple">comb. n.</tp:taxon-status><xref ref-type="fig" rid="F1">Figs 1–14</xref><tp:nomenclature-citation-list><tp:nomenclature-citation><tp:taxon-name>Laminatopina orientalis</tp:taxon-name><comment> Qin &amp; Zhang 2007: 168 (orig. descrip.). </comment></tp:nomenclature-citation></tp:nomenclature-citation-list></tp:nomenclature><tp:treatment-sec sec-type="Diagnosis"><title>Diagnosis.</title><p>This species is distinguished by the apical forking of anal segment process, suspensorium with dorsal part Y-shaped tenuous, phallus tubular with basal process as long as phallus, diaphragm with large and plate-like process at each side of dorsal margin.</p><p><bold>Description.</bold> <italic>Macropterous male</italic>: Body length (from apex of vertex to the tip of forewing): male 4.62–4.82 mm; forewing length: male 3.88–4.08 mm.</p><!--PageBreak--><!--PageBreak--><p><italic>Coloration</italic>: General color uniformly pale yellowish orange. Vertex with outerarea to submedian carinae dark brown, intercarinae of frons and postclypeus with narrow brown stripes, genae dark brown. Median carina of pro- and mesonotum whitishyellow, inner lateral carinae with light yellowish brown stripe. Ocelli dark. Eyesdark brown to black. Dorsum of abdomen yellowish orange.</p><p><italic>Structure</italic>: Head including eyesnarrower than pronotum (0.88:1). Vertex longer submedially than wider at base about 1.3:1, as wide at apex as at base, lateral margins of vertex in dorsal view subparallel, submedian carinae originating from near 1/3 base of lateralcarinae, not uniting at apex, basal compartment wider at base than greatestlength. Frons longer in middle line than wide at widest part about 2.5:1, widest at level of ocelli, lateral carinae slightly sinuate, median carina forked at base. Postclypeus wider at base than frons at apex. Rostrum reaching to metacoxae. Antennae terete,reaching frontoclypeal suture, basal segment longer than wide about 1.5:1, shorter than second about 1:2.6. Lateral carinae of pronotum slightly curved. Post-tibial spur with about 20–22 black-tipped teeth. Tegmina longer than widest part about 3.6:1, rounded at apex.</p><p><italic>Male genitalia</italic>: Anal segment of male large, median spinose process straight,apex bifurcated. Pygofer in profile distinctly wider ventrally than dorsally, laterodorsal angle not produced, in posterior view with opening longer than wide. Phallus tubular, apex enlarged, basal process as long as phallus, broad at basal half. Suspensorium with the dorsal portion Y-like and slender. Diaphragm broad, dorsomediallywith a distinct projection, pigmented and sclerotized, bilaterally with a large plate-like process. Opening for genitalstyles large, dorsal margin produced into a small lobe medially,ventral margin evenly curved. Genital styles extremely long, sinuate, slightlywidened subapically and greatly narrowed suddenly to acute apex, obviously concave medially.</p></tp:treatment-sec><tp:treatment-sec sec-type="Host plant"><title>Host plant.</title><p>Unknown.</p></tp:treatment-sec><tp:treatment-sec sec-type="Distribution"><title>Distribution.</title><p>South China (Hainan Province).</p></tp:treatment-sec><tp:treatment-sec sec-type="Specimens examined"><title>Specimens examined.</title><p>2♂♂(IEGU): CHINA: Hainan: Wuzhishan, <named-content xmlns:xlink="http://www.w3.org/1999/xlink" content-type="dwc:verbatimCoordinates" xlink:type="simple">18°53'N, 109°41'E</named-content>, 13 Apr 2009, lamping, X. X. Hou.</p><fig id="F1" position="float" orientation="portrait"><label>Figures 1–14.</label><caption><p><italic><tp:taxon-name>Neometopina orientalis</tp:taxon-name></italic> (Qin &amp; Zhang, 2007) comb. n. <bold>1</bold> head and thorax, dorsal view <bold>2</bold> fons and clypeus <bold>3</bold> forewing <bold>4</bold> male genitalia, posterior view <bold>5</bold> the same, lateral view <bold>6</bold> male pygofer, posterior view <bold>7</bold> the same, lateral view <bold>8</bold> anal segment, aedeagus and genital style, left lateral view <bold>9</bold> suspensorium, posterior view <bold>10</bold> anal segment, suspensorium and aedeagus, posterior- lateral view <bold>11</bold> aedeagus, lateral view <bold>12</bold> aedeagus, ventral view <bold>13</bold> genital style, posterior view <bold>14</bold> the same, lateral view. Scale 0.2 mm (Figures <bold>1–7</bold>); 0.1 mm (Figures <bold>8–14</bold>).</p></caption><graphic xmlns:xlink="http://www.w3.org/1999/xlink" xlink:href="ZooKeys-307-097-g001.jpg" position="float" orientation="portrait" xlink:type="simple"/></fig></tp:treatment-sec></tp:taxon-treatment>
