# Supplementary material for: Revision of the genus Neometopina (Hemiptera, Fulgoromorpha, Delphacidae) from China
Source: Zookeys. 2013 Jun 10;(307):97–104. doi: 10.3897/zookeys.307.4660 (PMC3689064; doi:10.3897/zookeys.307.4660)
Supplement: XML Treatment for Neometopina penghuensis [file zookeys.307.4660-treatment3.xml]

<!DOCTYPE tp:taxon-treatment
  PUBLIC "-//TaxonX//DTD Taxonomic Treatment Publishing DTD v0 20100105//EN" "tax-treatment-NSO.dtd">
<tp:taxon-treatment xmlns:tp="http://www.plazi.org/taxpub"><tp:treatment-meta><mixed-citation publication-type="journal"><person-group><name><surname>Hou</surname><given-names>Xiao-hui</given-names></name><name><surname>Yang</surname><given-names>Lin</given-names></name><name><surname>Chen</surname><given-names>Xiang-sheng</given-names></name></person-group><article-title>Revision of the genus <italic>Neometopina</italic> (Hemiptera, Fulgoromorpha, Delphacidae) from China</article-title><source>Zookeys</source><day>10</day><month>6</month><year>2013</year><volume>2013</volume><issue>307</issue><fpage>97</fpage><lpage>104</lpage><pub-id pub-id-type="doi">10.3897/zookeys.307.4660</pub-id></mixed-citation></tp:treatment-meta><tp:nomenclature><tp:taxon-name>
                        <tp:taxon-name-part taxon-name-part-type="genus">Neometopina</tp:taxon-name-part>
                        <tp:taxon-name-part taxon-name-part-type="species">penghuensis</tp:taxon-name-part>
                        <object-id xmlns:xlink="http://www.w3.org/1999/xlink" xlink:type="simple">http://species-id.net/wiki/Neometopina_penghuensis</object-id>
                    </tp:taxon-name><tp:taxon-authority>Yang</tp:taxon-authority><xref ref-type="fig" rid="F2">Figs 15–27</xref><tp:nomenclature-citation-list><tp:nomenclature-citation><tp:taxon-name>Neometopina penghuensis</tp:taxon-name><comment><xref ref-type="bibr" rid="B1">Yang 1989: 301 (orig. Descrip.); Ding 2006</xref>: 470. </comment></tp:nomenclature-citation></tp:nomenclature-citation-list></tp:nomenclature><tp:treatment-sec sec-type="Diagnosis"><title>Diagnosis.</title><p>This species is distinguished by the acute end of anal segment process, suspensorium with dorsal part Y-shaped stubby, phallus strongly compressed laterally with large plate-like process turning left dorsomedially, diaphragm with moderate and plate-like process at each side of dorsal margin.</p></tp:treatment-sec><tp:treatment-sec sec-type="Description"><title>Description.</title><p><italic>Macropterous</italic>: Body length (from apex of vertex to the tip of forewing): male 4.76 mm, female 5.56 mm; forewing length: male 4.24 mm, female 4.66 mm.</p><!--PageBreak--><!--PageBreak--><p><italic>Coloration</italic>: General color pale yellowish brown to dirty yellowish brown. Vertex with outer area to submedian carinae black brown, frons with narrow stripe, brown, genae yellowish brown. Ocelli dark. Eyesdark brown to black. Dorsum of abdomen brown.</p><p><italic>Structure</italic>: Head including eyesnarrower than pronotum (0.79:1), Vertex longer submedially than wide at base about 1.3:1, as wide at apex as at base, apical margin transverse, lateral margins of vertex in dorsal view subparallel, submedian carinae originating from near 1/4 base of lateralcarinae, not uniting at apex, basal compartment wider at base than greatestlength. Frons longer in middle line than wide at widest part about 2.2:1, widest at level of ocelli, lateral carinae straight, median carina forked at base. Postclypeus large, as wide at base as frons at apex. Rostrum reaching to mesochanters. Antennae cylindrical, reaching slightly beyond frontoclypeal suture, basal segment longer than wide about 1.4:1, shorter than second about 1:2.5. Lateral carinae of pronotum curved. Post-tibial spur with about 20–23 teeth. Tegmina longer than widest part about 3.5:1, rounded at apex.</p><p><italic>Male genitalia</italic>: Anal segment of male large, with a stout, twist median spinose process which pointing to the right apically, with a small process in ventral margins each side. Pygofer in profile distinctly wider ventrally than dorsally, laterodorsal angle not produced, in posterior view with opening longer than wide. Phallus strongly compressed laterally with large plate-like process turning left dorsomedially, which gradually tapering to apex. Suspensorium with the dorsal portion Y-shaped and stubby. Diaphragm broad, dorsomedially with a large process, with a pair small plate-shaped projection at each side. Opening for genital styles, with a small process at dorsal margin medially, with curved at ventral margin. Genital styles long and slender, narrowed near apex, evenly convex laterad medially.</p></tp:treatment-sec><tp:treatment-sec sec-type="Host plant"><title>Host plant.</title><p>Unknown.</p></tp:treatment-sec><tp:treatment-sec sec-type="Distribution"><title>Distribution.</title><p>South China (Guizhou and Taiwan Province).</p></tp:treatment-sec><tp:treatment-sec sec-type="Specimens examined"><title>Specimens examined.</title><p>6♂♂, 4♀♀(IEGU): CHINA: Guizhou: <italic>Libo</italic>: Maolan, <named-content xmlns:xlink="http://www.w3.org/1999/xlink" content-type="dwc:verbatimCoordinates" xlink:type="simple">25°30'N, 108°10'E</named-content>, 22 Oct 1998, X. S. Chen.</p><fig id="F2" position="float" orientation="portrait"><label>Figures 15–27.</label><caption><p><italic><tp:taxon-name>Neometopina penghuensis</tp:taxon-name></italic> Yang, 1989 <bold>15</bold> head and thorax, dorsal view <bold>16</bold> fons and clypeus <bold>17</bold> forewing <bold>18</bold> male genitalia, posterior view <bold>19</bold> the same, lateral view <bold>20</bold> male pygofer, posterior view <bold>21</bold> the same, lateral view <bold>22</bold> anal segment, aedeagus and genital style, left lateral view <bold>23</bold> suspensorium, posterior view <bold>24</bold> anal segment, suspensorium and aedeagus, right lateral view <bold>25</bold> the same, posterior view <bold>26</bold> genital style, posterior view <bold>27</bold> the same, lateral view. Scale 0.2 mm (Figures <bold>15–21</bold>); 0.1 mm (Figures <bold>22–27</bold>).</p></caption><graphic xmlns:xlink="http://www.w3.org/1999/xlink" xlink:href="ZooKeys-307-097-g002.jpg" position="float" orientation="portrait" xlink:type="simple"/></fig></tp:treatment-sec><ref-list><ref id="B1"><mixed-citation xmlns:xlink="http://www.w3.org/1999/xlink" xlink:type="simple"><person-group><name name-style="western"><surname>Ding</surname><given-names>JH</given-names></name></person-group> (<year>2006</year>) <source>Fauna Sinica. Insecta Vol. 45. Homoptera Delphacidae. Editorial Committee of Fauna Sinica, Chinese Academy of Science. Science Press, Beijing, China. 776 pp.</source></mixed-citation></ref></ref-list></tp:taxon-treatment>
